# Supplementary material for: Unveiling species diversity within early-diverging fungi from China XV: Three new species of Cunninghamellaceae (Mucorales)
Source: MycoKeys. 2026 Jul 6;136:119–38. doi: 10.3897/mycokeys.136.198771 (PMC13366047; doi:10.3897/mycokeys.136.198771)
Supplement: XML Treatment for Absidia grisea [file mycokeys.136.198771-treatment1.xml]

<!DOCTYPE tp:taxon-treatment
  PUBLIC "-//TaxonX//DTD Taxonomic Treatment Publishing DTD v0 20100105//EN" "tax-treatment-NSO.dtd">
<tp:taxon-treatment xmlns:tp="http://www.plazi.org/taxpub"><tp:treatment-meta><kwd-group><label>Taxon classification</label><kwd>
                <named-content content-type="kingdom">Fungi</named-content>
              </kwd><kwd>
                <named-content content-type="order">Mucorales</named-content>
              </kwd><kwd>
                <named-content content-type="family">Cunninghamellaceae</named-content>
              </kwd></kwd-group><mixed-citation publication-type="journal"><person-group><name><surname>Liu</surname><given-names>Wen-Xiu</given-names></name><name><surname>Zhao</surname><given-names>Heng</given-names></name><name><surname>Yan</surname><given-names>Qu-Hong</given-names></name><name><surname>Li</surname><given-names>Fei</given-names></name><name><surname>Geng</surname><given-names>Shu-Ting</given-names></name><name><surname>Zou</surname><given-names>Hong-Yu</given-names></name><name><surname>Lu</surname><given-names>Wei-Lai</given-names></name><name><surname>Han</surname><given-names>Pei-Jie</given-names></name><name><surname>Wang</surname><given-names>Shi</given-names></name><name><surname>Liu</surname><given-names>Xiao-Yong</given-names></name></person-group><article-title>Unveiling species diversity within early-diverging fungi from China XV: Three new species of <tp:taxon-name><tp:taxon-name-part taxon-name-part-type="family" reg="Cunninghamellaceae">Cunninghamellaceae</tp:taxon-name-part></tp:taxon-name> (<tp:taxon-name><tp:taxon-name-part taxon-name-part-type="order" reg="Mucorales">Mucorales</tp:taxon-name-part></tp:taxon-name>)</article-title><source>MycoKeys</source><day>06</day><month>07</month><year>2026</year><volume>136</volume><fpage>119</fpage><lpage>138</lpage><pub-id pub-id-type="doi">10.3897/mycokeys.136.198771</pub-id></mixed-citation></tp:treatment-meta><tp:nomenclature><tp:taxon-name><object-id xmlns:xlink="http://www.w3.org/1999/xlink" content-type="arpha" xlink:type="simple">68CE0E2F-0A5D-540E-8B1D-254F728DF9FE</object-id>
                    		<tp:taxon-name-part taxon-name-part-type="genus" reg="Absidia">Absidia</tp:taxon-name-part> <tp:taxon-name-part taxon-name-part-type="species" reg="grisea">grisea</tp:taxon-name-part>
                    	
                    		<object-id xmlns:xlink="http://www.w3.org/1999/xlink" xlink:type="simple">Fungal Names: FN 573744</object-id>
                    	</tp:taxon-name><tp:taxon-authority>W.X. Liu, H. Zhao &amp; X.Y. Liu</tp:taxon-authority><tp:taxon-status xmlns:xlink="http://www.w3.org/1999/xlink" xlink:type="simple">sp. nov.</tp:taxon-status><xref ref-type="fig" rid="F3">Fig. 3</xref></tp:nomenclature><tp:treatment-sec sec-type="Type"><title>Type.</title><p>China • Guangdong Province, Maoming City, Xinyi City, Provincial Highway 360 (<named-content xmlns:xlink="http://www.w3.org/1999/xlink" content-type="dwc:verbatimCoordinates" xlink:type="simple">22.374354°N, 111.107367°E</named-content>, altitude 366.2 m), from soil, 29 December 2025, W. X. Liu, holotype <abbrev xmlns:xlink="http://www.w3.org/1999/xlink" content-type="institution" xlink:title="Herbarium Mycologicum Academiae Sinicae, Beijing, China" xlink:type="simple">HMAS</abbrev> 354477, ex-holotype living culture <named-content xmlns:xlink="http://www.w3.org/1999/xlink" content-type="dwc:institutional_code" xlink:title="China General Microbiological Culture Collection Center, Chinese Academy of Sciences" xlink:href="https://scientific-collections.gbif.org/institution/ffff0a26-d2c0-46b3-a359-e9e8310ce20b" xlink:type="simple">CGMCC</named-content> 3.29994 (=XG24784-9-1).</p></tp:treatment-sec><tp:treatment-sec sec-type="Etymology"><title>Etymology.</title><p>The epithet <italic>grisea</italic> (Lat.) refers to gray colonies.</p></tp:treatment-sec><tp:treatment-sec sec-type="Description"><title>Description.</title><p>Colonies on <abbrev xmlns:xlink="http://www.w3.org/1999/xlink" xlink:title="Potato Dextrose Agar" xlink:type="simple">PDA</abbrev> at 25 °C for 6 days, reaching 60 mm in diameter. Hyphae initially white, becoming gray with age, aseptate when young, septate at maturity, 2.6–11.4 μm wide. Stolons septate, branched, hyaline or dark brown, 1.7–8.7 μm wide. Rhizoids well-developed, root-like. Sporangiophores arising from stolons, erect or curved, unbranched, monopodially branched or sympodially branched, single or 2–5 in whorls, 36.1–321.3 μm long, 1.4–5.8 μm wide, with a septum 10.2–16.2 μm below the apophysis. Sporangia pyriform, hyaline or brown, smooth-walled, deliquescent, 14.3–38 μm long, 11–28 μm wide. Columellae globose, hyaline, smooth-walled, 5.9–20.3 μm long, 5.1–21.5 μm wide. Projections present or absent; if present, conspicuous and pointed. Apophyses distinct, funnel-shaped, 1.7–10.8 μm wide at the base, and 8.9–26.5 μm wide at the top. Sporangiospores globose or ovoid, hyaline, smooth-walled, 2.6–4.9 μm long, 2.0–4.3 μm wide.</p><fig id="F3" position="float" orientation="portrait"><object-id xmlns:xlink="http://www.w3.org/1999/xlink" content-type="doi" xlink:type="simple">10.3897/mycokeys.136.198771.figure3</object-id><object-id xmlns:xlink="http://www.w3.org/1999/xlink" content-type="arpha" xlink:type="simple">3BE827AB-12CC-5DCA-99C8-C5F38CF0A120</object-id><label>Figure 3.</label><caption><p>Morphologies of <italic><tp:taxon-name><tp:taxon-name-part taxon-name-part-type="genus" reg="Absidia">Absidia</tp:taxon-name-part> <tp:taxon-name-part taxon-name-part-type="species" reg="grisea">grisea</tp:taxon-name-part></tp:taxon-name></italic> (ex-holotype <named-content xmlns:xlink="http://www.w3.org/1999/xlink" content-type="dwc:institutional_code" xlink:title="China General Microbiological Culture Collection Center, Chinese Academy of Sciences" xlink:href="https://scientific-collections.gbif.org/institution/ffff0a26-d2c0-46b3-a359-e9e8310ce20b" xlink:type="simple">CGMCC</named-content> 3.29994). <bold>a, b</bold>. Colonies on <abbrev xmlns:xlink="http://www.w3.org/1999/xlink" xlink:title="Potato Dextrose Agar" xlink:type="simple">PDA</abbrev> (a. obverse; b. reverse); <bold>c, e–h</bold>. Sporangia; <bold>d, j, k</bold>. Columellae; <bold>i</bold>. Rhizoids; <bold>l</bold>. Sporangiospores. Scale bars: 10 μm (<bold>c–l</bold>).</p></caption><graphic xmlns:xlink="http://www.w3.org/1999/xlink" xlink:href="mycokeys-136-119-g003.jpg" id="oo_1708995.jpg" position="float" orientation="portrait" xlink:type="simple"><uri content-type="original_file" xlink:type="simple">https://binary.pensoft.net/fig/1708995</uri></graphic></fig></tp:treatment-sec><tp:treatment-sec sec-type="Additional strains examined"><title>Additional strains examined.</title><p>China • Guangdong Province, Maoming City, Xinyi City, Provincial Highway 360 (<named-content xmlns:xlink="http://www.w3.org/1999/xlink" content-type="dwc:verbatimCoordinates" xlink:type="simple">22.374354°N, 111.107367°E</named-content>, altitude 366.2 m), from soil, 29 December 2025, W. X. Liu, living culture XG24784-9-2; ibid., from soil, 29 December 2025, W. X. Liu, living culture XG24784-11.</p></tp:treatment-sec><tp:treatment-sec sec-type="Notes"><title>Notes.</title><p>According to the <abbrev xmlns:xlink="http://www.w3.org/1999/xlink" xlink:title="internal transcribed spacer" xlink:type="simple">ITS</abbrev>–<abbrev xmlns:xlink="http://www.w3.org/1999/xlink" xlink:title="large subunit" xlink:type="simple">LSU</abbrev>–SSU–<italic>Act</italic>–<italic><abbrev xmlns:xlink="http://www.w3.org/1999/xlink" xlink:title="translation elongation factor 1-alpha gene" xlink:type="simple">TEF1α</abbrev></italic> phylogenetic tree, strains <named-content xmlns:xlink="http://www.w3.org/1999/xlink" content-type="dwc:institutional_code" xlink:title="China General Microbiological Culture Collection Center, Chinese Academy of Sciences" xlink:href="https://scientific-collections.gbif.org/institution/ffff0a26-d2c0-46b3-a359-e9e8310ce20b" xlink:type="simple">CGMCC</named-content> 3.29994 and XG24784-9-2 cluster together to form a single clade with a support value of MLBS/BIPP = 100/1.00 (Fig. <xref ref-type="fig" rid="F1">1</xref>). It is closely related to <italic><tp:taxon-name><tp:taxon-name-part taxon-name-part-type="genus" reg="Absidia">Absidia</tp:taxon-name-part> <tp:taxon-name-part taxon-name-part-type="species" reg="purpurea">purpurea</tp:taxon-name-part></tp:taxon-name></italic> (<xref ref-type="bibr" rid="B59">Zhao et al. 2023</xref>). <abbrev xmlns:xlink="http://www.w3.org/1999/xlink" xlink:title="internal transcribed spacer" xlink:type="simple">ITS</abbrev> similarity: 98.6% (9/577 number of nucleotide differences); <abbrev xmlns:xlink="http://www.w3.org/1999/xlink" xlink:title="large subunit" xlink:type="simple">LSU</abbrev>, SSU, <italic><abbrev xmlns:xlink="http://www.w3.org/1999/xlink" xlink:title="actin gene" xlink:type="simple">ACT</abbrev></italic>, and <italic>TEF 1α</italic> sequences: Not available. Morphologically, mature colonies of the two strains are gray, with gray hyphae and sympodial branching. In contrast, mature colonies of <italic><tp:taxon-name><tp:taxon-name-part taxon-name-part-type="genus" reg="Absidia">Absidia</tp:taxon-name-part> <tp:taxon-name-part taxon-name-part-type="species" reg="purpurea">purpurea</tp:taxon-name-part></tp:taxon-name></italic> are pale quaker drab, with violet-blue hyphae and no sympodial branching. Based on molecular phylogenetic and morphological evidence, these two strains are described as a new species of <tp:taxon-name><tp:taxon-name-part taxon-name-part-type="genus" reg="Absidia">Absidia</tp:taxon-name-part></tp:taxon-name> in this study, named <italic><tp:taxon-name><tp:taxon-name-part taxon-name-part-type="genus" reg="Absidia">A.</tp:taxon-name-part> <tp:taxon-name-part taxon-name-part-type="species" reg="grisea">grisea</tp:taxon-name-part></tp:taxon-name></italic>.</p></tp:treatment-sec><tp:treatment-sec><!--Section generated to contain objects referenced in tp:taxon-treatment.--><fig id="F1" position="float" orientation="portrait"><object-id xmlns:xlink="http://www.w3.org/1999/xlink" content-type="doi" xlink:type="simple">10.3897/mycokeys.136.198771.figure1</object-id><object-id xmlns:xlink="http://www.w3.org/1999/xlink" content-type="arpha" xlink:type="simple">2C77103C-C47E-5750-9098-D1AAB82E5F19</object-id><label>Figure 1.</label><caption><p>The maximum likelihood (<abbrev xmlns:xlink="http://www.w3.org/1999/xlink" xlink:title="Maximum likelihood" xlink:type="simple">ML</abbrev>) phylogenetic tree of the genus <italic><tp:taxon-name><tp:taxon-name-part taxon-name-part-type="genus" reg="Absidia">Absidia</tp:taxon-name-part></tp:taxon-name></italic> was constructed using concatenated sequences of <abbrev xmlns:xlink="http://www.w3.org/1999/xlink" xlink:title="internal transcribed spacer" xlink:type="simple">ITS</abbrev>, <abbrev xmlns:xlink="http://www.w3.org/1999/xlink" xlink:title="large subunit" xlink:type="simple">LSU</abbrev>, SSU, <abbrev xmlns:xlink="http://www.w3.org/1999/xlink" xlink:title="actin gene" xlink:type="simple">ACT</abbrev>, and TEF-1α, with <italic><tp:taxon-name><tp:taxon-name-part taxon-name-part-type="genus" reg="Cunninghamella">Cunninghamella</tp:taxon-name-part> <tp:taxon-name-part taxon-name-part-type="species" reg="blakesleeana">blakesleeana</tp:taxon-name-part></tp:taxon-name></italic> (CBS 133.27 and CBS 782.68) and <italic><tp:taxon-name><tp:taxon-name-part taxon-name-part-type="genus" reg="Cunninghamella">C.</tp:taxon-name-part> <tp:taxon-name-part taxon-name-part-type="species" reg="elegans">elegans</tp:taxon-name-part></tp:taxon-name></italic> (CBS 160.28 and CBS 167.53) as the outgroup. Node support values are indicated as <abbrev xmlns:xlink="http://www.w3.org/1999/xlink" xlink:title="Maximum likelihood" xlink:type="simple">ML</abbrev> bootstrap values (≥70%) / Bayesian posterior probabilities (≥0.90). Ex-type / ex-holotype strains are highlighted in bold black font with an asterisk (*); the four novel species strains isolated in this study are highlighted in red. A double slash “//” denotes shortened branches, with “×” indicating the fold of shortening. The phylogenetic tree is divided into two parts connected by arrows at the top and bottom. The scale bar represents the number of nucleotide substitutions per site.</p></caption><graphic xmlns:xlink="http://www.w3.org/1999/xlink" xlink:href="mycokeys-136-119-g001.jpg" id="oo_1708993.jpg" position="float" orientation="portrait" xlink:type="simple"><uri content-type="original_file" xlink:type="simple">https://binary.pensoft.net/fig/1708993</uri></graphic></fig></tp:treatment-sec><ref-list><ref id="B59"><mixed-citation xmlns:xlink="http://www.w3.org/1999/xlink" xlink:type="simple">Zhao H, Nie Y, Zong T-K, Wang K, Lv M-L, Cui Y-J, Tohtirjap A, Chen J-J, Zhao C-L, Wu F, Cui B-K, Yuan Y, Dai Y-C, Liu X-Y (2023) Species diversity, updated classification and divergence times of the phylum <tp:taxon-name><tp:taxon-name-part taxon-name-part-type="phylum">Mucoromycota</tp:taxon-name-part></tp:taxon-name>. Fungal Diversity 123: 49–157. <ext-link xlink:href="10.1007/s13225-023-00525-4" ext-link-type="doi" xlink:type="simple">https://doi.org/10.1007/s13225-023-00525-4</ext-link></mixed-citation></ref></ref-list></tp:taxon-treatment>
