# Supplementary material for: Unveiling species diversity within early-diverging fungi from China XV: Three new species of Cunninghamellaceae (Mucorales)
Source: MycoKeys. 2026 Jul 6;136:119–38. doi: 10.3897/mycokeys.136.198771 (PMC13366047; doi:10.3897/mycokeys.136.198771)
Supplement: XML Treatment for Absidia dendroidea [file mycokeys.136.198771-treatment2.xml]

<!DOCTYPE tp:taxon-treatment
  PUBLIC "-//TaxonX//DTD Taxonomic Treatment Publishing DTD v0 20100105//EN" "tax-treatment-NSO.dtd">
<tp:taxon-treatment xmlns:tp="http://www.plazi.org/taxpub"><tp:treatment-meta><kwd-group><label>Taxon classification</label><kwd>
                <named-content content-type="kingdom">Fungi</named-content>
              </kwd><kwd>
                <named-content content-type="order">Mucorales</named-content>
              </kwd><kwd>
                <named-content content-type="family">Cunninghamellaceae</named-content>
              </kwd></kwd-group><mixed-citation publication-type="journal"><person-group><name><surname>Liu</surname><given-names>Wen-Xiu</given-names></name><name><surname>Zhao</surname><given-names>Heng</given-names></name><name><surname>Yan</surname><given-names>Qu-Hong</given-names></name><name><surname>Li</surname><given-names>Fei</given-names></name><name><surname>Geng</surname><given-names>Shu-Ting</given-names></name><name><surname>Zou</surname><given-names>Hong-Yu</given-names></name><name><surname>Lu</surname><given-names>Wei-Lai</given-names></name><name><surname>Han</surname><given-names>Pei-Jie</given-names></name><name><surname>Wang</surname><given-names>Shi</given-names></name><name><surname>Liu</surname><given-names>Xiao-Yong</given-names></name></person-group><article-title>Unveiling species diversity within early-diverging fungi from China XV: Three new species of <tp:taxon-name><tp:taxon-name-part taxon-name-part-type="family" reg="Cunninghamellaceae">Cunninghamellaceae</tp:taxon-name-part></tp:taxon-name> (<tp:taxon-name><tp:taxon-name-part taxon-name-part-type="order" reg="Mucorales">Mucorales</tp:taxon-name-part></tp:taxon-name>)</article-title><source>MycoKeys</source><day>06</day><month>07</month><year>2026</year><volume>136</volume><fpage>119</fpage><lpage>138</lpage><pub-id pub-id-type="doi">10.3897/mycokeys.136.198771</pub-id></mixed-citation></tp:treatment-meta><tp:nomenclature><tp:taxon-name><object-id xmlns:xlink="http://www.w3.org/1999/xlink" content-type="arpha" xlink:type="simple">59F16315-374B-5394-BD42-000A958CDD87</object-id>
                    		<tp:taxon-name-part taxon-name-part-type="genus" reg="Absidia">Absidia</tp:taxon-name-part> <tp:taxon-name-part taxon-name-part-type="species" reg="dendroidea">dendroidea</tp:taxon-name-part>
                    	
                    		<object-id xmlns:xlink="http://www.w3.org/1999/xlink" xlink:type="simple">Fungal Names: FN 573745</object-id>
                    	</tp:taxon-name><tp:taxon-authority>W.X. Liu, H. Zhao &amp; X.Y. Liu</tp:taxon-authority><tp:taxon-status xmlns:xlink="http://www.w3.org/1999/xlink" xlink:type="simple">sp. nov.</tp:taxon-status><xref ref-type="fig" rid="F4">Fig. 4</xref></tp:nomenclature><tp:treatment-sec sec-type="Type"><title>Type.</title><p>China • Guangdong Province, Maoming City, Huazhou City, 380 Xiang Road. (<named-content xmlns:xlink="http://www.w3.org/1999/xlink" content-type="dwc:verbatimCoordinates" xlink:type="simple">22.096213°N, 110.444750°E</named-content>, altitude 95.5 m), from soil, 29 December 2025, W. X. Liu, holotype <abbrev xmlns:xlink="http://www.w3.org/1999/xlink" content-type="institution" xlink:title="Herbarium Mycologicum Academiae Sinicae, Beijing, China" xlink:type="simple">HMAS</abbrev> 354478, ex-holotype living culture <named-content xmlns:xlink="http://www.w3.org/1999/xlink" content-type="dwc:institutional_code" xlink:title="China General Microbiological Culture Collection Center, Chinese Academy of Sciences" xlink:href="https://scientific-collections.gbif.org/institution/ffff0a26-d2c0-46b3-a359-e9e8310ce20b" xlink:type="simple">CGMCC</named-content> 3.29995 (=XG24828-15-1).</p></tp:treatment-sec><tp:treatment-sec sec-type="Etymology"><title>Etymology.</title><p>The epithet <italic>dendroidea</italic> (Lat.) refers to dendroidally branched sporangiophores.</p></tp:treatment-sec><tp:treatment-sec sec-type="Description"><title>Description.</title><p>Colonies on <abbrev xmlns:xlink="http://www.w3.org/1999/xlink" xlink:title="Potato Dextrose Agar" xlink:type="simple">PDA</abbrev> at 25 °C for 6 days, reaching 53 mm in diameter. Hyphae initially white, gradually becoming yellowish brown with age; aseptate when young, septate at maturity, 3.7–12.1 μm wide. Stolons septate, branched, hyaline, 3.1–8.8 μm wide. Rhizoids absent. Sporangiophores arising from stolons, erect or curved, unbranched or simply branched, sometimes with a swelling, solitary or 2–7 in whorls, 20.5–234.9 μm long, 2.3–6.2 μm wide, with a septum 6.6–14.5 μm below the apophysis. Sporangia globose, hyaline or brown, smooth-walled, deliquescent, 8.6–34.3 μm long, 8.6–35.3 μm wide. Columellae globose, hyaline, smooth-walled, 3.1–22.2 μm long, 3.4–18.8 μm wide. Projections present or absent; if present, conspicuous and pointed. Apophyses distinct, funnel-shaped, 4.0–12.4 μm high, 2.5–6.4 μm wide at the base, and 7.8–22 μm wide at the top. Sporangiospores ellipsoid, hyaline, smooth-walled, 3.6–5.3 μm long, 1.6–2.9 μm wide.</p><fig id="F4" position="float" orientation="portrait"><object-id xmlns:xlink="http://www.w3.org/1999/xlink" content-type="doi" xlink:type="simple">10.3897/mycokeys.136.198771.figure4</object-id><object-id xmlns:xlink="http://www.w3.org/1999/xlink" content-type="arpha" xlink:type="simple">B102E8F0-17F9-5653-BD24-C79F7A5790FA</object-id><label>Figure 4.</label><caption><p>Morphologies of <italic><tp:taxon-name><tp:taxon-name-part taxon-name-part-type="genus" reg="Absidia">Absidia</tp:taxon-name-part> <tp:taxon-name-part taxon-name-part-type="species" reg="dendroidea">dendroidea</tp:taxon-name-part></tp:taxon-name></italic> (ex-holotype <named-content xmlns:xlink="http://www.w3.org/1999/xlink" content-type="dwc:institutional_code" xlink:title="China General Microbiological Culture Collection Center, Chinese Academy of Sciences" xlink:href="https://scientific-collections.gbif.org/institution/ffff0a26-d2c0-46b3-a359-e9e8310ce20b" xlink:type="simple">CGMCC</named-content> 3.29995). <bold>a, b</bold>. Colonies on <abbrev xmlns:xlink="http://www.w3.org/1999/xlink" xlink:title="Potato Dextrose Agar" xlink:type="simple">PDA</abbrev> (<bold>a</bold>. Obverse; <bold>b</bold>. Reverse); <bold>c–e, g–i</bold>. Columellae; <bold>f, j</bold>. Sporangia; <bold>k</bold>. Sporangiospores. Scale bars: 10 μm (<bold>c–k</bold>).</p></caption><graphic xmlns:xlink="http://www.w3.org/1999/xlink" xlink:href="mycokeys-136-119-g004.jpg" id="oo_1708996.jpg" position="float" orientation="portrait" xlink:type="simple"><uri content-type="original_file" xlink:type="simple">https://binary.pensoft.net/fig/1708996</uri></graphic></fig></tp:treatment-sec><tp:treatment-sec sec-type="Additional strains examined"><title>Additional strains examined.</title><p>China • Guangdong Province, Maoming City, Huazhou City, 380 Xiang Road (<named-content xmlns:xlink="http://www.w3.org/1999/xlink" content-type="dwc:verbatimCoordinates" xlink:type="simple">22.096213°N, 110.444750°E</named-content>, altitude 95.5 m), from soil, 29 December 2025, W. X. Liu, living culture XG24828-15-2; China • Guangdong Province, Yunfu City, Luoding City, Provincial Highway 479 (<named-content xmlns:xlink="http://www.w3.org/1999/xlink" content-type="dwc:verbatimCoordinates" xlink:type="simple">22.622250°N, 111.432883°E</named-content>, altitude 226.4 m), from soil, 24 December 2025, W. X. Liu, living culture XG24767-2.</p></tp:treatment-sec><tp:treatment-sec sec-type="Notes"><title>Notes.</title><p>According to the <abbrev xmlns:xlink="http://www.w3.org/1999/xlink" xlink:title="internal transcribed spacer" xlink:type="simple">ITS</abbrev>–<abbrev xmlns:xlink="http://www.w3.org/1999/xlink" xlink:title="large subunit" xlink:type="simple">LSU</abbrev>–SSU–<italic><abbrev xmlns:xlink="http://www.w3.org/1999/xlink" xlink:title="actin gene" xlink:type="simple">ACT</abbrev></italic>–<italic><abbrev xmlns:xlink="http://www.w3.org/1999/xlink" xlink:title="translation elongation factor 1-alpha gene" xlink:type="simple">TEF1α</abbrev></italic> phylogenetic tree, strains <named-content xmlns:xlink="http://www.w3.org/1999/xlink" content-type="dwc:institutional_code" xlink:title="China General Microbiological Culture Collection Center, Chinese Academy of Sciences" xlink:href="https://scientific-collections.gbif.org/institution/ffff0a26-d2c0-46b3-a359-e9e8310ce20b" xlink:type="simple">CGMCC</named-content> 3.29995 and XG24828-15-2 cluster together to form a single clade with a support value of MLBS/BIPP = 100/1.00 (Fig. <xref ref-type="fig" rid="F1">1</xref>), It is closely related to <italic><tp:taxon-name><tp:taxon-name-part taxon-name-part-type="genus" reg="Absidia">Absidia</tp:taxon-name-part> <tp:taxon-name-part taxon-name-part-type="species" reg="stercoraria">stercoraria</tp:taxon-name-part></tp:taxon-name></italic> (<xref ref-type="bibr" rid="B30">Li et al. 2016</xref>) and <italic><tp:taxon-name><tp:taxon-name-part taxon-name-part-type="genus" reg="Absidia">A.</tp:taxon-name-part> <tp:taxon-name-part taxon-name-part-type="species" reg="pseudocylindrospora">pseudocylindrospora</tp:taxon-name-part></tp:taxon-name></italic> (<xref ref-type="bibr" rid="B20">Hesseltine and Ellis 1961</xref>). <italic><tp:taxon-name><tp:taxon-name-part taxon-name-part-type="genus" reg="Absidia">A.</tp:taxon-name-part> <tp:taxon-name-part taxon-name-part-type="species" reg="stercoraria">stercoraria</tp:taxon-name-part></tp:taxon-name></italic>: <abbrev xmlns:xlink="http://www.w3.org/1999/xlink" xlink:title="internal transcribed spacer" xlink:type="simple">ITS</abbrev> similarity: 98.6% (9/577 number of nucleotide differences); <abbrev xmlns:xlink="http://www.w3.org/1999/xlink" xlink:title="large subunit" xlink:type="simple">LSU</abbrev> similarity: 97.0% (19/626 number of nucleotide differences); SSU similarity: 97.0% (23/1063 number of nucleotide differences); <italic><abbrev xmlns:xlink="http://www.w3.org/1999/xlink" xlink:title="actin gene" xlink:type="simple">ACT</abbrev></italic> similarity: 100.0% (0/619 number of nucleotide differences) and <italic>TEF 1α</italic> similarity: 99.0% (6/448 number of nucleotide differences); <italic><tp:taxon-name><tp:taxon-name-part taxon-name-part-type="genus" reg="Absidia">A.</tp:taxon-name-part> <tp:taxon-name-part taxon-name-part-type="species" reg="pseudocylindrospora">pseudocylindrospora</tp:taxon-name-part></tp:taxon-name></italic>: <abbrev xmlns:xlink="http://www.w3.org/1999/xlink" xlink:title="internal transcribed spacer" xlink:type="simple">ITS</abbrev> similarity: 96.0% (19/492 number of nucleotide differences); <abbrev xmlns:xlink="http://www.w3.org/1999/xlink" xlink:title="large subunit" xlink:type="simple">LSU</abbrev> similarity: 98.0% (10/611 number of nucleotide differences); SSU similarity: 97.0% (30/944 number of nucleotide differences); <italic><abbrev xmlns:xlink="http://www.w3.org/1999/xlink" xlink:title="actin gene" xlink:type="simple">ACT</abbrev></italic> similarity: 90.0% (62/603 number of nucleotide differences) and <italic>TEF 1α</italic> sequences: Not available. Morphologically, the two strains produce numerous structures in whorls at the same position on the stolons, with up to 7 in number, whereas those of <italic><tp:taxon-name><tp:taxon-name-part taxon-name-part-type="genus" reg="Absidia">Absidia</tp:taxon-name-part> <tp:taxon-name-part taxon-name-part-type="species" reg="stercoraria">stercoraria</tp:taxon-name-part></tp:taxon-name></italic> are up to 5. Based on molecular phylogenetic and morphological evidence, the two strains are described as a new species of the genus <italic><tp:taxon-name><tp:taxon-name-part taxon-name-part-type="genus" reg="Absidia">Absidia</tp:taxon-name-part></tp:taxon-name></italic> in this study, and named <italic><tp:taxon-name><tp:taxon-name-part taxon-name-part-type="genus" reg="Absidia">A.</tp:taxon-name-part> <tp:taxon-name-part taxon-name-part-type="species" reg="dendroidea">dendroidea</tp:taxon-name-part></tp:taxon-name></italic>.</p></tp:treatment-sec><tp:treatment-sec><!--Section generated to contain objects referenced in tp:taxon-treatment.--><fig id="F1" position="float" orientation="portrait"><object-id xmlns:xlink="http://www.w3.org/1999/xlink" content-type="doi" xlink:type="simple">10.3897/mycokeys.136.198771.figure1</object-id><object-id xmlns:xlink="http://www.w3.org/1999/xlink" content-type="arpha" xlink:type="simple">2C77103C-C47E-5750-9098-D1AAB82E5F19</object-id><label>Figure 1.</label><caption><p>The maximum likelihood (<abbrev xmlns:xlink="http://www.w3.org/1999/xlink" xlink:title="Maximum likelihood" xlink:type="simple">ML</abbrev>) phylogenetic tree of the genus <italic><tp:taxon-name><tp:taxon-name-part taxon-name-part-type="genus" reg="Absidia">Absidia</tp:taxon-name-part></tp:taxon-name></italic> was constructed using concatenated sequences of <abbrev xmlns:xlink="http://www.w3.org/1999/xlink" xlink:title="internal transcribed spacer" xlink:type="simple">ITS</abbrev>, <abbrev xmlns:xlink="http://www.w3.org/1999/xlink" xlink:title="large subunit" xlink:type="simple">LSU</abbrev>, SSU, <abbrev xmlns:xlink="http://www.w3.org/1999/xlink" xlink:title="actin gene" xlink:type="simple">ACT</abbrev>, and TEF-1α, with <italic><tp:taxon-name><tp:taxon-name-part taxon-name-part-type="genus" reg="Cunninghamella">Cunninghamella</tp:taxon-name-part> <tp:taxon-name-part taxon-name-part-type="species" reg="blakesleeana">blakesleeana</tp:taxon-name-part></tp:taxon-name></italic> (CBS 133.27 and CBS 782.68) and <italic><tp:taxon-name><tp:taxon-name-part taxon-name-part-type="genus" reg="Cunninghamella">C.</tp:taxon-name-part> <tp:taxon-name-part taxon-name-part-type="species" reg="elegans">elegans</tp:taxon-name-part></tp:taxon-name></italic> (CBS 160.28 and CBS 167.53) as the outgroup. Node support values are indicated as <abbrev xmlns:xlink="http://www.w3.org/1999/xlink" xlink:title="Maximum likelihood" xlink:type="simple">ML</abbrev> bootstrap values (≥70%) / Bayesian posterior probabilities (≥0.90). Ex-type / ex-holotype strains are highlighted in bold black font with an asterisk (*); the four novel species strains isolated in this study are highlighted in red. A double slash “//” denotes shortened branches, with “×” indicating the fold of shortening. The phylogenetic tree is divided into two parts connected by arrows at the top and bottom. The scale bar represents the number of nucleotide substitutions per site.</p></caption><graphic xmlns:xlink="http://www.w3.org/1999/xlink" xlink:href="mycokeys-136-119-g001.jpg" id="oo_1708993.jpg" position="float" orientation="portrait" xlink:type="simple"><uri content-type="original_file" xlink:type="simple">https://binary.pensoft.net/fig/1708993</uri></graphic></fig></tp:treatment-sec><ref-list><ref id="B30"><mixed-citation xmlns:xlink="http://www.w3.org/1999/xlink" xlink:type="simple">Li GJ, Hyde KD, Zhao RL, Hongsanan S, Abdel-Aziz FA, Abdel-Wahab MA, Alvarado P, Alves-Silva G, Ammirati JF, Ariyawansa HA, Baghela A, Bahkali AH, Beug M, Bhat DJ, Bojantchev D, Boonpratuang T, Bulgakov TS, Camporesi E, Boro MC, Ceska O, Chakraborty D, Chen JJ, Chethana KWT, Chomnunti P, Consiglio G, Cui BK, Dai DQ, Dai YC, Daranagama DA, Das K, Dayarathne MC, De Crop E, De Oliveira RJV, de Souza CAF, de Souza JI, Dentinger BTM, Dissanayake AJ, Doilom M, Drechsler-Santos ER, Ghobad-Nejhad M, Gilmore SP, Góes-Neto A, Gorczak M, Haitjema CH, Hapuarachchi KK, Hashimoto A, He MQ, Henske JK, Hirayama K, Iribarren MJ, Jayasiri SC, Jayawardena RS, Jeon SJ, Jerônimo GH, Jesus AL, Jones EBG, Kang JC, Karunarathna SC, Kirk PM, Konta S, Kuhnert E, Langer E, Lee HS, Lee HB, Li WJ, Li XH, Liimatainen K, Lima DX, Lin CG, Liu JK, Liu XZ, Liu ZY, Luangsa-ard JJ, Lücking R, Lumbsch HT, Lumyong S, Leaño EM, Marano AV, Matsumura M, McKenzie EHC, Mongkolsamrit S, Mortimer PE, Nguyen TTT, Niskanen T, Norphanphoun C, O’Malley MA, Parnmen S, Pawłowska J, Perera RH, Phookamsak R, Phukhamsakda C, Pires-Zottarelli CLA, Raspé O, Reck MA, Rocha SCO, de Santiago ALCMA, Senanayake IC, Setti L, Shang QJ, Singh SK, Sir EB, Solomon KV, Song J, Srikitikulchai P, Stadler M, Suetrong S, Takahashi H, Takahashi T, Tanaka K, Tang LP, Thambugala KM, Thanakitpipattana D, Theodorou MK, Thongbai B, Thummarukcharoen T, Tian Q, Tibpromma S, Verbeken A, Vizzini A, Vlasák J, Voigt K, Wanasinghe DN, Wang Y, Weerakoon G, Wen HA, Wen TC, Wijayawardene NN, Wongkanoun S, Wrzosek M, Xiao YP, Xu JC, Yan JY, Yang J, Da Yang S, Hu Y, Zhang JF, Zhao J, Zhou LW, Peršoh D, Phillips AJL, Maharachchikumbura SSN (2016) Fungal diversity notes 253–366: taxonomic and phylogenetic contributions to fungal taxa. Fungal Diversity 78: 1–237. <ext-link xlink:href="10.1007/s13225-016-0366-9" ext-link-type="doi" xlink:type="simple">https://doi.org/10.1007/s13225-016-0366-9</ext-link></mixed-citation></ref><ref id="B20"><mixed-citation xmlns:xlink="http://www.w3.org/1999/xlink" xlink:type="simple">Hesseltine CW, Ellis JJ (1961) Notes on <tp:taxon-name><tp:taxon-name-part taxon-name-part-type="order">Mucorales</tp:taxon-name-part></tp:taxon-name>, especially <italic><tp:taxon-name><tp:taxon-name-part taxon-name-part-type="genus">Absidia</tp:taxon-name-part></tp:taxon-name></italic>. Mycologia 53: 406–426. <ext-link xlink:href="10.1080/00275514.1961.12017970" ext-link-type="doi" xlink:type="simple">https://doi.org/10.1080/00275514.1961.12017970</ext-link></mixed-citation></ref></ref-list></tp:taxon-treatment>
