# Supplementary material for: Unveiling species diversity within early-diverging fungi from China XV: Three new species of Cunninghamellaceae (Mucorales)
Source: MycoKeys. 2026 Jul 6;136:119–38. doi: 10.3897/mycokeys.136.198771 (PMC13366047; doi:10.3897/mycokeys.136.198771)
Supplement: XML Treatment for Cunninghamella dimorpha [file mycokeys.136.198771-treatment3.xml]

<!DOCTYPE tp:taxon-treatment
  PUBLIC "-//TaxonX//DTD Taxonomic Treatment Publishing DTD v0 20100105//EN" "tax-treatment-NSO.dtd">
<tp:taxon-treatment xmlns:tp="http://www.plazi.org/taxpub"><tp:treatment-meta><kwd-group><label>Taxon classification</label><kwd>
                <named-content content-type="kingdom">Fungi</named-content>
              </kwd><kwd>
                <named-content content-type="order">Mucorales</named-content>
              </kwd><kwd>
                <named-content content-type="family">Cunninghamellaceae</named-content>
              </kwd></kwd-group><mixed-citation publication-type="journal"><person-group><name><surname>Liu</surname><given-names>Wen-Xiu</given-names></name><name><surname>Zhao</surname><given-names>Heng</given-names></name><name><surname>Yan</surname><given-names>Qu-Hong</given-names></name><name><surname>Li</surname><given-names>Fei</given-names></name><name><surname>Geng</surname><given-names>Shu-Ting</given-names></name><name><surname>Zou</surname><given-names>Hong-Yu</given-names></name><name><surname>Lu</surname><given-names>Wei-Lai</given-names></name><name><surname>Han</surname><given-names>Pei-Jie</given-names></name><name><surname>Wang</surname><given-names>Shi</given-names></name><name><surname>Liu</surname><given-names>Xiao-Yong</given-names></name></person-group><article-title>Unveiling species diversity within early-diverging fungi from China XV: Three new species of <tp:taxon-name><tp:taxon-name-part taxon-name-part-type="family" reg="Cunninghamellaceae">Cunninghamellaceae</tp:taxon-name-part></tp:taxon-name> (<tp:taxon-name><tp:taxon-name-part taxon-name-part-type="order" reg="Mucorales">Mucorales</tp:taxon-name-part></tp:taxon-name>)</article-title><source>MycoKeys</source><day>06</day><month>07</month><year>2026</year><volume>136</volume><fpage>119</fpage><lpage>138</lpage><pub-id pub-id-type="doi">10.3897/mycokeys.136.198771</pub-id></mixed-citation></tp:treatment-meta><tp:nomenclature><tp:taxon-name><object-id xmlns:xlink="http://www.w3.org/1999/xlink" content-type="arpha" xlink:type="simple">206FA2F8-98CC-5D40-8307-C937E110F067</object-id>
                    		<tp:taxon-name-part taxon-name-part-type="genus" reg="Cunninghamella">Cunninghamella</tp:taxon-name-part> <tp:taxon-name-part taxon-name-part-type="species" reg="dimorpha">dimorpha</tp:taxon-name-part>
                    	
                    		<object-id xmlns:xlink="http://www.w3.org/1999/xlink" xlink:type="simple">Fungal Names: FN 573746</object-id>
                    	</tp:taxon-name><tp:taxon-authority>W.X. Liu, H. Zhao &amp; X.Y. Liu</tp:taxon-authority><tp:taxon-status xmlns:xlink="http://www.w3.org/1999/xlink" xlink:type="simple">sp. nov.</tp:taxon-status><xref ref-type="fig" rid="F5">Fig. 5</xref></tp:nomenclature><tp:treatment-sec sec-type="Type"><title>Type.</title><p>China • Yunnan Province, Xishuangbanna Dai Autonomous Prefecture, Jinghong City, Gasa Street, G219 (Xijing Line). (<named-content xmlns:xlink="http://www.w3.org/1999/xlink" content-type="dwc:verbatimCoordinates" xlink:type="simple">21.933295°N, 100.689181°E</named-content>, altitude 680.5 m), from soil, 8 June 2025, W. X. Liu, holotype <abbrev xmlns:xlink="http://www.w3.org/1999/xlink" content-type="institution" xlink:title="Herbarium Mycologicum Academiae Sinicae, Beijing, China" xlink:type="simple">HMAS</abbrev> 354480, ex-holotype living culture <named-content xmlns:xlink="http://www.w3.org/1999/xlink" content-type="dwc:institutional_code" xlink:title="China General Microbiological Culture Collection Center, Chinese Academy of Sciences" xlink:href="https://scientific-collections.gbif.org/institution/ffff0a26-d2c0-46b3-a359-e9e8310ce20b" xlink:type="simple">CGMCC</named-content> 3.29993 (=XG18865-10-1).</p></tp:treatment-sec><tp:treatment-sec sec-type="Etymology"><title>Etymology.</title><p>The epithet <italic>dimorpha</italic><fig id="F5" position="float" orientation="portrait"><object-id xmlns:xlink="http://www.w3.org/1999/xlink" content-type="doi" xlink:type="simple">10.3897/mycokeys.136.198771.figure5</object-id><object-id xmlns:xlink="http://www.w3.org/1999/xlink" content-type="arpha" xlink:type="simple">662C5D5A-AF39-5029-A04D-BA2A1FAD38A9</object-id><label>Figure 5.</label><caption><p>Morphologies of <italic><tp:taxon-name><tp:taxon-name-part taxon-name-part-type="genus" reg="Cunninghamella">Cunninghamella</tp:taxon-name-part> <tp:taxon-name-part taxon-name-part-type="species" reg="dimorpha">dimorpha</tp:taxon-name-part></tp:taxon-name></italic> (ex-holotype <named-content xmlns:xlink="http://www.w3.org/1999/xlink" content-type="dwc:institutional_code" xlink:title="China General Microbiological Culture Collection Center, Chinese Academy of Sciences" xlink:href="https://scientific-collections.gbif.org/institution/ffff0a26-d2c0-46b3-a359-e9e8310ce20b" xlink:type="simple">CGMCC</named-content> 3.29993). <bold>a, b</bold>. Colonies on <abbrev xmlns:xlink="http://www.w3.org/1999/xlink" xlink:title="Potato Dextrose Agar" xlink:type="simple">PDA</abbrev> (<bold>a</bold>. Obverse; <bold>b</bold>. Reverse); <bold>d–f, h, i</bold>. Sporangiophores with branching patterns; <bold>c, g</bold>. Vesicles with sporangiola; <bold>j</bold>. Rhizoids; <bold>k, l</bold>. Sporangiola. Scale bars: 10 μm (<bold>c–l</bold>).</p></caption><graphic xmlns:xlink="http://www.w3.org/1999/xlink" xlink:href="mycokeys-136-119-g005.jpg" id="oo_1708997.jpg" position="float" orientation="portrait" xlink:type="simple"><uri content-type="original_file" xlink:type="simple">https://binary.pensoft.net/fig/1708997</uri></graphic></fig>
     (Lat.) refers to two types of sporangia.</p></tp:treatment-sec><tp:treatment-sec sec-type="Description"><title>Description.</title><p>Colonies initially white, gradually turning dark gray with increasing incubation time, floccose. Hyphae aseptate when young, septate at maturity, branched, 5.7–17.0 μm wide. Rhizoids present. Sporangiophores arising from stolons, erect or slightly curved, unbranched or with simple branches, simple verticils present, gradually widening from the base upwards, aseptate, 5.0–13.5 μm wide. Vesicles subglobose to globose, hyaline, rough-walled, 12.4–31.4 μm long, 13.2–28.4 μm wide. Sporangiola borne on vesicles, globose, ellipsoid or ovoid, spinose, brown, 5.8–19.7 μm long, 5.6–15.3 μm wide.</p></tp:treatment-sec><tp:treatment-sec sec-type="Additional strains examined"><title>Additional strains examined.</title><p>China • Yunnan Province, Xishuangbanna Dai Autonomous Prefecture, Jinghong City, Gasa Street, G219 (Xijing Line) (<named-content xmlns:xlink="http://www.w3.org/1999/xlink" content-type="dwc:verbatimCoordinates" xlink:type="simple">21.933295°N, 100.689181°E</named-content>, altitude 680.5 m), from soil, 8 June 2025, W. X. Liu, living culture XG18865-10-2; China, Yunnan Province, Xishuangbanna Dai Autonomous Prefecture, Mengla County, Mengman Town, Mengman Service Area (<named-content xmlns:xlink="http://www.w3.org/1999/xlink" content-type="dwc:verbatimCoordinates" xlink:type="simple">21.318024°N, 101.298125°E</named-content>, altitude 578.0 m), from soil, 20 May 2025, W. X. Liu, living culture XG18825-10; ibid., from soil, 20 May 2025, W. X. Liu, living culture XG18825-13.</p></tp:treatment-sec><tp:treatment-sec sec-type="Notes"><title>Notes.</title><p>According to the <abbrev xmlns:xlink="http://www.w3.org/1999/xlink" xlink:title="internal transcribed spacer" xlink:type="simple">ITS</abbrev>–<abbrev xmlns:xlink="http://www.w3.org/1999/xlink" xlink:title="large subunit" xlink:type="simple">LSU</abbrev>–SSU–<italic>Act</italic>–<italic><abbrev xmlns:xlink="http://www.w3.org/1999/xlink" xlink:title="translation elongation factor 1-alpha gene" xlink:type="simple">TEF1α</abbrev></italic> phylogenetic tree, strains <named-content xmlns:xlink="http://www.w3.org/1999/xlink" content-type="dwc:institutional_code" xlink:title="China General Microbiological Culture Collection Center, Chinese Academy of Sciences" xlink:href="https://scientific-collections.gbif.org/institution/ffff0a26-d2c0-46b3-a359-e9e8310ce20b" xlink:type="simple">CGMCC</named-content> 3.29993 and XG18865-10-2 cluster together to form a single clade with a support value of MLBS/BIPP = 97/0.99 (Fig. <xref ref-type="fig" rid="F2">2</xref>). <abbrev xmlns:xlink="http://www.w3.org/1999/xlink" xlink:title="internal transcribed spacer" xlink:type="simple">ITS</abbrev> similarity: 98.0% (16/717 number of nucleotide differences); <abbrev xmlns:xlink="http://www.w3.org/1999/xlink" xlink:title="large subunit" xlink:type="simple">LSU</abbrev> similarity: 99.0% (6/1034 number of nucleotide differences) and <italic>TEF 1α</italic> similarity: 99.0% (4/314 number of nucleotide differences). It is sister to <italic><tp:taxon-name><tp:taxon-name-part taxon-name-part-type="genus" reg="Cunninghamella">Cunninghamella</tp:taxon-name-part> <tp:taxon-name-part taxon-name-part-type="species" reg="blakesleeana">blakesleeana</tp:taxon-name-part></tp:taxon-name></italic> (<xref ref-type="bibr" rid="B34">Liu et al. 2005</xref>). Morphologically, two types of spores were observed in the two strains, whereas <italic><tp:taxon-name><tp:taxon-name-part taxon-name-part-type="genus" reg="Cunninghamella">C.</tp:taxon-name-part> <tp:taxon-name-part taxon-name-part-type="species" reg="blakesleeana">blakesleeana</tp:taxon-name-part></tp:taxon-name></italic> possesses only one spore type. Based on molecular phylogenetic and morphological evidence, this study describes the two strains as a new species of the genus <italic><tp:taxon-name><tp:taxon-name-part taxon-name-part-type="genus" reg="Cunninghamella">Cunninghamella</tp:taxon-name-part></tp:taxon-name></italic>, named <italic><tp:taxon-name><tp:taxon-name-part taxon-name-part-type="genus" reg="Cunninghamella">C.</tp:taxon-name-part> <tp:taxon-name-part taxon-name-part-type="species" reg="dimorpha">dimorpha</tp:taxon-name-part></tp:taxon-name></italic>.</p></tp:treatment-sec><tp:treatment-sec><!--Section generated to contain objects referenced in tp:taxon-treatment.--><fig id="F2" position="float" orientation="portrait"><object-id xmlns:xlink="http://www.w3.org/1999/xlink" content-type="doi" xlink:type="simple">10.3897/mycokeys.136.198771.figure2</object-id><object-id xmlns:xlink="http://www.w3.org/1999/xlink" content-type="arpha" xlink:type="simple">D53DB22A-AD4A-5E66-889B-01190DBF93DC</object-id><label>Figure 2.</label><caption><p>The maximum likelihood (<abbrev xmlns:xlink="http://www.w3.org/1999/xlink" xlink:title="Maximum likelihood" xlink:type="simple">ML</abbrev>) phylogenetic tree of the genus <italic><tp:taxon-name><tp:taxon-name-part taxon-name-part-type="genus" reg="Cunninghamella">Cunninghamella</tp:taxon-name-part></tp:taxon-name></italic> was constructed using concatenated sequences of <abbrev xmlns:xlink="http://www.w3.org/1999/xlink" xlink:title="internal transcribed spacer" xlink:type="simple">ITS</abbrev>, <abbrev xmlns:xlink="http://www.w3.org/1999/xlink" xlink:title="large subunit" xlink:type="simple">LSU</abbrev> and TEF-1α, with <italic><tp:taxon-name><tp:taxon-name-part taxon-name-part-type="genus" reg="Backusella">Backusella</tp:taxon-name-part> <tp:taxon-name-part taxon-name-part-type="species" reg="oblongispora">oblongispora</tp:taxon-name-part></tp:taxon-name></italic> (CBS 569.70) as the outgroup. Node support values are indicated as <abbrev xmlns:xlink="http://www.w3.org/1999/xlink" xlink:title="Maximum likelihood" xlink:type="simple">ML</abbrev> bootstrap values (≥70%) / Bayesian posterior probabilities (≥0.90). Ex-type / ex-holotype strains are highlighted in bold black font with an asterisk (*); the two novel species strains isolated in this study are highlighted in red. A double slash “//” denotes shortened branches, with “×” indicating the fold of shortening. The scale bar represents the number of nucleotide substitutions per site.</p></caption><graphic xmlns:xlink="http://www.w3.org/1999/xlink" xlink:href="mycokeys-136-119-g002.jpg" id="oo_1708994.jpg" position="float" orientation="portrait" xlink:type="simple"><uri content-type="original_file" xlink:type="simple">https://binary.pensoft.net/fig/1708994</uri></graphic></fig></tp:treatment-sec><ref-list><ref id="B34"><mixed-citation xmlns:xlink="http://www.w3.org/1999/xlink" xlink:type="simple">Liu CW, Liou GY, Chien CY (2005) New records of the genus <italic><tp:taxon-name><tp:taxon-name-part taxon-name-part-type="genus">Cunninghamella</tp:taxon-name-part></tp:taxon-name></italic> (<tp:taxon-name><tp:taxon-name-part taxon-name-part-type="order">Mucorales</tp:taxon-name-part></tp:taxon-name>) in Taiwan. Fungal Science 20: 1–9. <ext-link xlink:href="10.7099/FS.201212.0133" ext-link-type="doi" xlink:type="simple">https://doi.org/10.7099/FS.201212.0133</ext-link></mixed-citation></ref></ref-list></tp:taxon-treatment>
